# Supplementary material for: Co-Infection of L. monocytogenes and Toxoplasma gondii in a Sheep Flock Causing Abortion and Lamb Deaths
Source: Microorganisms. 2022 Aug 15;10(8):1647. doi: 10.3390/microorganisms10081647 (PMC9415574; doi:10.3390/microorganisms10081647)
Supplement: Supplementary file 1 [file microorganisms-10-01647-s001.zip]

Archive with 1 entries (1 files):
- microorganisms-1772645-SI.pdf
